# Supplementary material for: Machine Learning for Multi-Omics Characterization of Blood Cancers: A Systematic Review
Source: Cells. 2025 Sep 4;14(17):1385. doi: 10.3390/cells14171385 (PMC12427946; doi:10.3390/cells14171385)
Supplement: Supplementary file 1 [file cells-14-01385-s001.zip]

Archive with 1 entries (1 files):
- cells-3745830-supplementary.pdf
